# Supplementary material for: Targeting FOXP3 Tumor-Intrinsic Effects Using Adenoviral Vectors in Experimental Breast Cancer
Source: Viruses. 2023 Aug 25;15(9):1813. doi: 10.3390/v15091813 (PMC10537292; doi:10.3390/v15091813)
Supplement: Supplementary file 1 [file viruses-15-01813-s001.zip]

Archive with 1 entries (1 files):
- viruses-2549026-supplementary.pdf
